# Supplementary material for: Effectiveness of Problem-Solving Therapy in Improving Patient Mental Health, Function, Quality of Life, and Mortality Post-Stroke: A Systematic Review
Source: Behav Sci (Basel). 2024 May 25;14(6):446. doi: 10.3390/bs14060446 (PMC11201169; doi:10.3390/bs14060446)
Supplement: Supplementary file 1 [file behavsci-14-00446-s001.zip]

Archive with 1 entries (1 files):
- behavsci-2985359-supplementary.pdf
